# Supplementary material for: Hypoalbuminemia and Pharmacokinetics: When the Misunderstanding of a Fundamental Concept Leads to Repeated Errors over Decades
Source: Antibiotics (Basel). 2023 Mar 4;12(3):515. doi: 10.3390/antibiotics12030515 (PMC10044130; doi:10.3390/antibiotics12030515)
Supplement: Supplementary file 1 [file antibiotics-12-00515-s001.zip]

Archive with 1 entries (1 files):
- antibiotics-2182213-Supplementary material-070323.pdf
